# Supplementary material for: An active site loop toggles between conformations to control antibiotic hydrolysis and inhibition potency for CTX-M β-lactamase drug-resistance enzymes
Source: Nat Commun. 2022 Nov 7;13:6726. doi: 10.1038/s41467-022-34564-3 (PMC9640584; doi:10.1038/s41467-022-34564-3)
Supplement: Supplementary file 4 — Source Data [file 41467_2022_34564_MOESM4_ESM.xlsx]

## Sheet: Fig2-BLIP inhib
Inhibition values for each trial for results for CTX-M enzymes and BLIP in Figure 2
PANEL A
	CTX-M-15 wt/BLIP wt
	25 uM nitrocefin	0.05 nM CTX-M-15
	Km nitrocefin = 35 uM
	[BLIP] (nM)	fractional activity (%)
	0	85.6531	107.066	107.066
	0.1	85.6531	107.066	107.066
	0.5	85.6531	85.6531	107.066
	1	85.6531	85.6531	85.6531
	2.5	42.8266	64.2398	64.2398
	5	42.8266	42.8266	42.8266
	7.5	42.8266	42.8266	42.8266
	10	21.4133	42.8266	42.8266
	25	21.4133	21.4133	21.4133
	50	17.1306	17.1306	12.848
	75	14.9893	12.848	10.7066
	100	12.848	8.56531	10.7066
PANEL B
	CTX-M-15 N106S/BLIP wt
	22.5 uM nitrocefin	0.3 nM CTX-M-15 N106S
	Km nitrocefin = 95 uM
	[BLIP] (nM)	fractional activity (%)
	0	85.8369	85.8369	128.755
	0.1	85.8369	85.8369	85.8369
	0.5	85.8369	42.9185	42.9185
	1	42.9185	34.3348	30.0429
	2.5	12.8755	8.58369	4.29185
	5	4.29185	3.00429	3.00429
	7.5	1.71674	1.71674	1.71674
	10	1.28755	0.858369	0.858369
	25	0.858369	0.858369	0.858369
	50	0.858369	0.858369	0.858369
	75	0.858369	0.858369	0.858369
	100	0.858369	0.858369	0.858369
PANEL C
	CTX-M-14 wt/BLIP wt
	50 uM nitrocefin	0.5 nM CTX-M-14
	Km nitrocefin = 25 uM
	[BLIP] (nM)	fractional activity (%)
	0	100	100	100	100	100	100
	10	90.6586	114.447
	50	92.0657	125.132	96.7183	94.1115	84.0652	75.6876
	100	75.1212	110.217	101.006	78.6409
	250			80.0582	75.2892	78.7323	68.0112
	500	66.8913	68.75	82.3475	63.9064
	750			55.2468	63.8275	52.2337	47.6103
	1000	42.8875	51.8589
	1500					40.0153	34.1645
PANEL D
	CTX-M-14 N106S/BLIP wt
	15 uM nitrocefin	0.6 nM CTX-M-14 N106S
	Km nitrocefin = 31.3 uM
	[BLIP] (nM)	fractional activity (%)
	0	100	100	100	100
	0.1	100	100	66.6667	88.8889
	0.5	100	66.6667	66.6667	77.7778
	1	100	66.6667	66.6667	77.7778
	2.5	66.6667	66.6667	33.3333	55.5556
	5	33.3333	33.3333	33.3333	33.3333
	7.5	33.3333	30	26.6667	30
	10	30	26.6667	23.3333	26.6667
	25	13.3333	13.3333	13.3333	13.3333
	50	6.66667	6.66667	6.66667	6.66667
	75	3.33333	3.33333	3.33333	3.33333
	100	3.33333	3	3.33333	3.22222
PANEL E
	CTX-M-15 V133T/BLIP wt
	50 uM nitrocefin	0.05 nM CTX-M-15 V133T
	Km nitrocefin = 25 uM
	[BLIP] (nM)	fractional activity (%)
	0	100	100
	4	70.7821	58.0407
	8	49.1896	50.3393
	12	48.4064	37.2095
	20	36.3429	29.1603
	32	23.9421	20.7125
	64	15.0441	11.2553
PANEL F
	CTX-M-15 G240D/BLIP wt
	50 uM nitrocefin	0.5 nM CTX-M-15 G240D
	Km nitrocefin = 25 uM
	[BLIP] (nM)	fractional activity (%)
	0	100	100
	4	66.9071	62.7305
	8	59.3478	58.4247
	12	52.7866	47.9347
	20	42.6581	41.1202
	32	34.9704	40.8051
	64	23.9625	15.4259

## Sheet: FigS4A-data
	Figure S4A CTX-M-14
Parameter x	Paraneter y (Buffer ) Parameter y			Paraneter y (Buffer ) Parameter y		Paraneter y (CTX-M-14 ) Parameter y			Paraneter y (CTX-M-14 ) Parameter y
Temperature	Replicate 1	Replicate 2	Replicate 3	Avarage		Replicate 1	Replicate 2	Replicate 3	Avarage
20.16	0.0136404	0.0197884	0.0215953	0.0183414		0.0961728	0.0880368	0.14614	0.110117
20.7469	0.0136404	0.0197884	0.0215953	0.0183414		0.0961728	0.0880368	0.14614	0.110117
21.3339	0.0149054	0.0221517	0.0180171	0.0183581		0.0841899	0.0900856	0.138966	0.104414
21.9208	0.0158719	0.0215163	0.0171773	0.0181885		0.0834253	0.0897841	0.13038	0.101197
22.5077	0.0164514	0.0191932	0.0199286	0.0185244		0.0864676	0.0933707	0.125306	0.101715
23.0946	0.0150211	0.0173319	0.0204142	0.017589		0.0782851	0.0922144	0.122786	0.0977617
23.6816	0.0134264	0.0176569	0.0186875	0.0165903		0.062714	0.0852968	0.118736	0.0889155
24.2685	0.0149362	0.0180818	0.01866	0.017226		0.0573396	0.0804618	0.108788	0.0821964
24.8554	0.0159282	0.0178247	0.0189683	0.0175737		0.059264	0.0746043	0.0978765	0.0772483
25.4424	0.0131458	0.0164609	0.0189518	0.0161862		0.0500025	0.0691774	0.0916441	0.0702747
26.0293	0.00997569	0.0154066	0.0177402	0.0143742		0.03396	0.0623757	0.0848889	0.0604082
26.6162	0.00932375	0.0174225	0.0155994	0.0141152		0.0274427	0.0532627	0.0746614	0.0517889
27.2031	0.0105815	0.0178141	0.0154401	0.0146119		0.0268612	0.0470938	0.0643866	0.0461139
27.7901	0.0122725	0.0155404	0.0183718	0.0153949		0.0222763	0.0406987	0.056558	0.0398443
28.377	0.014125	0.0144522	0.017877	0.0154848		0.0130372	0.0306318	0.0497098	0.0311263
28.9639	0.0141411	0.014655	0.0126108	0.0138023		0.00631963	0.0133512	0.0418129	0.0204946
29.5509	0.0111595	0.0162429	0.0122561	0.0132195		0.00167833	-0.00175398	0.0314348	0.0104531
30.1378	0.0101466	0.0163908	0.0159776	0.0141717		-0.00692034	-0.00776858	0.0172547	0.000855274
30.7247	0.0107667	0.0136956	0.0164551	0.0136391		-0.01956	-0.0193053	0.00137431	-0.012497
31.3117	0.0101636	0.0122503	0.0153904	0.0126014		-0.0322874	-0.0389297	-0.0123517	-0.0278563
31.8986	0.0105468	0.0135724	0.0162301	0.0134498		-0.0429771	-0.0558684	-0.0263929	-0.0417461
32.4855	0.0117448	0.0159478	0.014819	0.0141705		-0.0600534	-0.0702883	-0.0457906	-0.0587108
33.0724	0.0111208	0.0159718	0.0107998	0.0126308		-0.0867616	-0.0877986	-0.0659829	-0.0801811
33.6594	0.00802186	0.0125693	0.0102433	0.0102781		-0.111566	-0.111164	-0.0844868	-0.102405
34.2463	0.00792531	0.0126543	0.0133566	0.0113121		-0.131137	-0.141278	-0.108243	-0.126886
34.8332	0.0101752	0.013321	0.0143443	0.0126135		-0.153352	-0.17793	-0.139211	-0.156831
35.4202	0.00888864	0.0107614	0.012559	0.0107364		-0.186163	-0.217466	-0.171486	-0.191705
36.0071	0.00810595	0.0104977	0.0120201	0.0102079		-0.230675	-0.25772	-0.207689	-0.232028
36.594	0.00894889	0.013489	0.0120986	0.0115122		-0.27865	-0.303074	-0.253996	-0.278574
37.1809	0.0081066	0.0135497	0.0111549	0.0109371		-0.329708	-0.358314	-0.307774	-0.331932
37.7679	0.00766292	0.00961924	0.0110612	0.0094478		-0.386911	-0.426421	-0.364827	-0.39272
38.3548	0.00851938	0.00871987	0.0107114	0.00931688		-0.445299	-0.500852	-0.421862	-0.456005
38.9417	0.00767337	0.0100966	0.0096786	0.00914952		-0.50801	-0.571183	-0.481222	-0.520138
39.5287	0.00753223	0.00829035	0.00913375	0.00831878		-0.590044	-0.652182	-0.55659	-0.599605
40.1156	0.00999559	0.00550044	0.00904455	0.00818019		-0.682287	-0.750753	-0.641836	-0.691625
40.7025	0.0100873	0.00721837	0.00985677	0.00905413		-0.763568	-0.843975	-0.726722	-0.778088
41.2894	0.00705112	0.0104728	0.00895934	0.00882774		-0.841004	-0.92985	-0.814678	-0.861844
41.8764	0.0028436	0.0116231	0.00692574	0.00713082		-0.922659	-1.02364	-0.896485	-0.947596
42.4633	0.00137871	0.0110498	0.00539374	0.00594077		-1.00612	-1.11976	-0.971563	-1.03248
43.0502	0.00473956	0.0070729	0.00482033	0.00554426		-1.09116	-1.21196	-1.05239	-1.1185
43.6372	0.00778713	0.00455061	0.00592293	0.00608689		-1.15111	-1.28189	-1.12184	-1.18495
44.2241	0.00709238	0.00744573	0.00752216	0.00735342		-1.18545	-1.33072	-1.17108	-1.22908
44.811	0.00553016	0.00944716	0.00822734	0.00773489		-1.24929	-1.40877	-1.24049	-1.29952
45.398	0.00550728	0.00677817	0.0062766	0.00618735		-1.3759	-1.54269	-1.36166	-1.42675
45.9849	0.00562598	0.00544675	0.00392038	0.0049977		-1.55581	-1.74513	-1.53665	-1.61253
46.5718	0.00534594	0.00716747	0.00402245	0.00551195		-1.78301	-2.01191	-1.76374	-1.85289
47.1587	0.00272971	0.00695873	0.00427481	0.00465441		-2.08064	-2.34092	-2.06036	-2.16064
47.7457	0.00103599	0.00548711	0.00394444	0.00348918		-2.42055	-2.72047	-2.40366	-2.51489
48.3326	0.00262586	0.00571731	0.00519175	0.00451164		-2.77602	-3.12706	-2.7571	-2.88672
48.9195	0.00294948	0.00778803	0.0057055	0.005481		-3.13206	-3.51682	-3.10091	-3.24993
49.5065	0.00323319	0.00707786	0.00116547	0.00382551		-3.45152	-3.85884	-3.42082	-3.57706
50.0934	0.0045315	0.00207206	-0.000827226	0.00192545		-3.75462	-4.18607	-3.72332	-3.88801
50.6803	0.00459855	0.00118407	0.00220109	0.00266123		-4.17763	-4.66063	-4.13914	-4.3258
51.2672	0.00154144	0.00456908	0.00262138	0.00291063		-5.16385	-5.79975	-5.14142	-5.36834
51.8542	0.000332191	0.00623678	0.00308625	0.00321841		-6.87405	-7.7216	-6.87962	-7.15842
52.4411	0.00397098	0.00587758	0.00357238	0.00447365		-7.91048	-8.81187	-7.96596	-8.22944
53.028	0.00610229	0.00421524	0.00288912	0.00440222		-6.86513	-7.59932	-6.98435	-7.1496
53.615	0.00479766	0.00255837	0.00465574	0.00400392		-4.48997	-4.97477	-4.62847	-4.69773
54.2019	0.00152947	0.00266235	0.00514253	0.00311145		-2.34131	-2.6072	-2.45573	-2.46808
54.7888	-0.000226571	0.00389151	0.00436613	0.00267703		-1.03332	-1.14878	-1.10945	-1.09718
55.3757	0.00309718	0.00525168	0.00594807	0.00476564		-0.356789	-0.396136	-0.399555	-0.38416
55.9627	0.00622753	0.00735953	0.00559636	0.00639448		0.0315247	0.0127319	-0.000218646	0.0146793
56.5496	0.00439658	0.00680187	0.00498596	0.0053948		0.314325	0.299764	0.284383	0.299491
57.1365	0.00155952	0.00404529	0.00665515	0.00408665		0.535477	0.536655	0.519349	0.530494
57.7235	0.000442222	0.00389775	0.0064866	0.00360886		0.721293	0.748526	0.704032	0.724617
58.3104	0.00100635	0.00402866	0.00500022	0.00334508		0.869042	0.922196	0.831477	0.874238
58.8973	0.00222314	0.00269975	0.00438091	0.00310127		0.964256	1.04108	0.934558	0.979963
59.4843	0.00233902	0.00357109	0.00473639	0.00354883		1.03512	1.11541	1.03861	1.06304
60.0712	0.00180829	0.00550104	0.00563855	0.00431596		1.09961	1.1777	1.11092	1.12941
60.6581	0.00204796	0.00591327	0.00422282	0.00406135		1.16766	1.2539	1.1496	1.19039
61.245	0.00123996	0.00478358	0.00157109	0.00253154		1.22868	1.32356	1.18872	1.24698
61.832	-0.000482901	0.00187611	0.00263294	0.00134205		1.24939	1.35415	1.22857	1.27737
62.4189	-0.000760097	-0.00089875	0.00494225	0.00109447		1.25296	1.37174	1.25589	1.29353
63.0058	-0.00310985	-0.00220066	0.00409523	-0.000405093		1.27439	1.40367	1.27154	1.31653
63.5928	-0.00684345	-0.000352267	0.00180084	-0.00179829		1.29485	1.41854	1.27995	1.33111
64.1797	-0.00620826	0.00148384	0.00111335	-0.00120369		1.28999	1.40453	1.27188	1.32213
64.7666	-0.00323141	-0.000343395	0.00163692	-0.000645961		1.26878	1.39482	1.24491	1.30283
65.3535	-0.00141117	-0.00268406	0.000644914	-0.00115011		1.25875	1.39369	1.22941	1.29395
65.9405	-0.00202919	-0.00319908	-0.000896162	-0.00204147		1.2567	1.37933	1.2377	1.29124
66.5274	-0.00413787	-0.0016456	-0.00137326	-0.00238558		1.24805	1.35743	1.23561	1.28036
67.1143	-0.00550804	0.000249918	-0.00283615	-0.00269809		1.2274	1.34383	1.21029	1.26051
67.7013	-0.00700224	-0.000235438	-0.00407654	-0.00377141		1.20105	1.34335	1.1944	1.24627
68.2882	-0.00692461	-0.00266035	-0.00148304	-0.00368933		1.18936	1.33435	1.19428	1.23933
68.8751	-0.00383796	-0.00424931	0.00116077	-0.00230883		1.1809	1.30278	1.18374	1.22247
69.462	-0.00129573	-0.00120303	0.00255488	1.8706e-05		1.16174	1.26822	1.14264	1.19087
70.049	-0.000605885	0.00325678	0.00434608	0.00233232		1.12511	1.23757	1.08972	1.1508
70.6359	-5.96037e-05	0.00423708	0.00357427	0.00258392		1.09278	1.20586	1.0705	1.12304
71.2228	-0.00140785	0.00295032	0.00119573	0.000912734		1.07008	1.1706	1.0639	1.10153
71.8098	-0.00357144	0.00162374	0.000879469	-0.000356077		1.03756	1.14406	1.03055	1.07073
72.3967	-0.00497826	0.00222543	0.00314164	0.000129603		1.00885	1.13304	0.996742	1.04621
72.9836	-0.00657684	0.00363242	0.00409988	0.000385153		0.983801	1.11583	0.990555	1.03006
73.5706	-0.00576343	0.00332733	0.0025285	3.07991e-05		0.964997	1.09443	0.992436	1.01729
74.1575	-0.00421962	-0.000359194	0.00126884	-0.00110332		0.959018	1.08858	0.973406	1.007
74.7444	-0.00382411	-0.00228524	0.00120266	-0.00163556		0.949963	1.08177	0.939819	0.990516
75.3313	-0.0028596	0.000444732	0.00103873	-0.000458714		0.926424	1.05501	0.915974	0.965803
75.9183	-0.00143203	0.00143422	0.00215174	0.000717978		0.900458	1.02656	0.904621	0.943881
76.5052	-0.00113718	-0.000274089	0.00230383	0.000297522		0.887208	1.01077	0.897105	0.931695
77.0921	-0.00358854	-0.00116389	-0.00119932	-0.00198392		0.876838	0.994352	0.883993	0.918395
77.6791	-0.00712867	-0.00204658	-0.00314034	-0.0041052		0.858091	0.985508	0.868196	0.903932
78.266	-0.00912164	-0.00169937	-0.00226562	-0.00436221		0.837409	0.981562	0.850622	0.889864
78.8529	-0.00653121	0.000297687	-0.000832407	-0.00235531		0.818604	0.968791	0.840346	0.875913
79.4398	-0.0022254	0.00130199	0.00217614	0.000417575		0.810011	0.951652	0.835652	0.865772
80.0268	-0.00195034	0.000263074	0.0031363	0.000483011		0.813808	0.935133	0.815946	0.854962
80.6137	-0.0041708	-0.00255002	-0.000796517	-0.00250578		0.818067	0.925487	0.795468	0.846341
81.2006	-0.00709957	-0.00415859	-0.00466566	-0.00530794		0.797453	0.911803	0.787459	0.832238
81.7876	-0.0090243	-0.00482709	-0.00510412	-0.0063185		0.763345	0.902768	0.789171	0.818428
82.3745	-0.00793191	-0.0063075	-0.00266437	-0.0056346		0.752842	0.895686	0.784268	0.810932
82.9614	-0.00591722	-0.00477715	-0.00056806	-0.00375414		0.757016	0.884599	0.76733	0.802982
83.5483	-0.00610036	-0.00210912	-0.00142825	-0.00321257		0.753048	0.886475	0.761745	0.800423
84.1353	-0.00690569	-0.00355891	-0.00443797	-0.00496752		0.747051	0.888501	0.767737	0.801096
84.7222	-0.00505781	-0.00386377	-0.00603067	-0.00498408		0.743725	0.878655	0.760354	0.794244
85.3091	-0.00551803	-0.00294741	-0.00564907	-0.00470484		0.736564	0.865112	0.74367	0.781782
85.8961	-0.00923686	-0.00616684	-0.00565228	-0.00701866		0.730853	0.854364	0.733084	0.772767
86.483	-0.0084683	-0.0107673	-0.00560053	-0.00827872		0.725358	0.839821	0.724687	0.763289
87.0699	-0.00628083	-0.0104915	-0.00550924	-0.00742719		0.716891	0.826605	0.716914	0.75347
87.6569	-0.00785836	-0.00522286	-0.00612107	-0.00640076		0.706757	0.825032	0.711687	0.747825
88.2438	-0.0106937	-0.00279878	-0.0073019	-0.00693147		0.699218	0.822891	0.704607	0.742239
88.8307	-0.0107815	-0.00556543	-0.00866018	-0.00833569		0.699983	0.813416	0.693607	0.735669
89.4176	-0.00927316	-0.00929234	-0.00963635	-0.00940062		0.703967	0.810676	0.693705	0.736116
90.0046	-0.00969661	-0.0117742	-0.0079906	-0.00982048		0.697275	0.811873	0.696935	0.735361
90.5915	-0.0119146	-0.0126673	-0.00746528	-0.0106824		0.683151	0.803623	0.687064	0.724613
91.1784	-0.0141535	-0.0115137	-0.00999029	-0.0118858		0.678652	0.792384	0.671791	0.714276
91.7654	-0.0127882	-0.00812429	-0.012232	-0.0110482		0.681104	0.787497	0.668522	0.712374
92.3523	-0.0102359	-0.00876502	-0.0142718	-0.0110909		0.688671	0.792247	0.681951	0.720956
92.9392	-0.0106395	-0.0131212	-0.0150407	-0.0129338		0.690861	0.792556	0.688467	0.723961
93.5261	-0.0126046	-0.0132665	-0.0145155	-0.0134622		0.680483	0.780716	0.682513	0.714571
94.1131	-0.015464	-0.00965312	-0.0130132	-0.0127101		0.671867	0.766323	0.673285	0.703825
94.7	-0.015464	-0.00965312	-0.0130132	-0.0127101		0.671867	0.766323	0.673285	0.703825

## Sheet: FigS4B-data
	Figure 4B CTX-M-15
Parameter x	Paraneter y (Buffer )			Paraneter y (Buffer )		Paraneter y (CTX-M-15 )			Paraneter y (CTX-M-15 )
Temperature	Replicate 1	Replicate 2	Replicate 3	Avarage		Replicate 1	Replicate 2	Replicate 3	Avarage
20.16	0.0136404	0.0197884	0.0215953	0.0183414		0.0928082	0.0941539	0.0848224	0.0905948
20.7469	0.0136404	0.0197884	0.0215953	0.0183414		0.0928082	0.0941539	0.0848224	0.0905948
21.3339	0.0149054	0.0221517	0.0180171	0.0183581		0.0877708	0.0908454	0.088277	0.0889644
21.9208	0.0158719	0.0215163	0.0171773	0.0181885		0.0762494	0.082455	0.0875166	0.0820737
22.5077	0.0164514	0.0191932	0.0199286	0.0185244		0.0735849	0.0765714	0.0832209	0.0777924
23.0946	0.0150211	0.0173319	0.0204142	0.017589		0.0743425	0.0765904	0.0785403	0.0764911
23.6816	0.0134264	0.0176569	0.0186875	0.0165903		0.0679157	0.072687	0.0729632	0.0711886
24.2685	0.0149362	0.0180818	0.01866	0.017226		0.0606221	0.0634808	0.0691978	0.0644336
24.8554	0.0159282	0.0178247	0.0189683	0.0175737		0.0566052	0.0572729	0.0668837	0.0602539
25.4424	0.0131458	0.0164609	0.0189518	0.0161862		0.0533448	0.0553483	0.0636223	0.0574385
26.0293	0.00997569	0.0154066	0.0177402	0.0143742		0.048823	0.053708	0.0571523	0.0532278
26.6162	0.00932375	0.0174225	0.0155994	0.0141152		0.0444609	0.0514717	0.0498466	0.0485931
27.2031	0.0105815	0.0178141	0.0154401	0.0146119		0.0403019	0.0477906	0.0455096	0.0445341
27.7901	0.0122725	0.0155404	0.0183718	0.0153949		0.0316853	0.0419582	0.0419424	0.0385286
28.377	0.014125	0.0144522	0.017877	0.0154848		0.02123	0.034603	0.0357047	0.0305126
28.9639	0.0141411	0.014655	0.0126108	0.0138023		0.0171721	0.0278973	0.0303055	0.0251249
29.5509	0.0111595	0.0162429	0.0122561	0.0132195		0.0219983	0.0264026	0.0281746	0.0255252
30.1378	0.0101466	0.0163908	0.0159776	0.0141717		0.0233665	0.0261859	0.0238673	0.0244732
30.7247	0.0107667	0.0136956	0.0164551	0.0136391		0.0135159	0.0223814	0.0204975	0.0187983
31.3117	0.0101636	0.0122503	0.0153904	0.0126014		0.000696216	0.0165355	0.0167849	0.0113389
31.8986	0.0105468	0.0135724	0.0162301	0.0134498		-0.00732876	0.00813454	0.00690852	0.00257143
32.4855	0.0117448	0.0159478	0.014819	0.0141705		-0.0148827	0.000108306	-0.00178966	-0.00552134
33.0724	0.0111208	0.0159718	0.0107998	0.0126308		-0.0228393	-0.00583866	-0.00451634	-0.0110648
33.6594	0.00802186	0.0125693	0.0102433	0.0102781		-0.0316309	-0.018534	-0.0122108	-0.0207919
34.2463	0.00792531	0.0126543	0.0133566	0.0113121		-0.0479171	-0.0316124	-0.0279867	-0.0358387
34.8332	0.0101752	0.013321	0.0143443	0.0126135		-0.071604	-0.0449578	-0.0437041	-0.053422
35.4202	0.00888864	0.0107614	0.012559	0.0107364		-0.10014	-0.0655554	-0.0578539	-0.0745166
36.0071	0.00810595	0.0104977	0.0120201	0.0102079		-0.127621	-0.0896439	-0.0761688	-0.0978111
36.594	0.00894889	0.013489	0.0120986	0.0115122		-0.153074	-0.116894	-0.100923	-0.12363
37.1809	0.0081066	0.0135497	0.0111549	0.0109371		-0.189128	-0.146676	-0.126163	-0.153989
37.7679	0.00766292	0.00961924	0.0110612	0.0094478		-0.239766	-0.185685	-0.159255	-0.194902
38.3548	0.00851938	0.00871987	0.0107114	0.00931688		-0.300326	-0.235208	-0.202452	-0.245996
38.9417	0.00767337	0.0100966	0.0096786	0.00914952		-0.361374	-0.28386	-0.242525	-0.29592
39.5287	0.00753223	0.00829035	0.00913375	0.00831878		-0.430379	-0.338556	-0.2881	-0.352345
40.1156	0.00999559	0.00550044	0.00904455	0.00818019		-0.5244	-0.410125	-0.347281	-0.427269
40.7025	0.0100873	0.00721837	0.00985677	0.00905413		-0.634002	-0.494566	-0.413631	-0.514066
41.2894	0.00705112	0.0104728	0.00895934	0.00882774		-0.754439	-0.590761	-0.491308	-0.612169
41.8764	0.0028436	0.0116231	0.00692574	0.00713082		-0.899789	-0.696008	-0.585363	-0.727053
42.4633	0.00137871	0.0110498	0.00539374	0.00594077		-1.07507	-0.818293	-0.699338	-0.864232
43.0502	0.00473956	0.0070729	0.00482033	0.00554426		-1.28754	-0.978513	-0.838449	-1.03483
43.6372	0.00778713	0.00455061	0.00592293	0.00608689		-1.53264	-1.16922	-0.994362	-1.23208
44.2241	0.00709238	0.00744573	0.00752216	0.00735342		-1.8183	-1.38208	-1.1749	-1.45843
44.811	0.00553016	0.00944716	0.00822734	0.00773489		-2.18948	-1.65254	-1.40678	-1.7496
45.398	0.00550728	0.00677817	0.0062766	0.00618735		-2.66147	-2.00236	-1.70704	-2.12362
45.9849	0.00562598	0.00544675	0.00392038	0.0049977		-3.21125	-2.42151	-2.07396	-2.56891
46.5718	0.00534594	0.00716747	0.00402245	0.00551195		-3.82313	-2.88909	-2.49111	-3.06778
47.1587	0.00272971	0.00695873	0.00427481	0.00465441		-4.53308	-3.41828	-2.95897	-3.63678
47.7457	0.00103599	0.00548711	0.00394444	0.00348918		-5.49214	-4.12653	-3.54618	-4.38829
48.3326	0.00262586	0.00571731	0.00519175	0.00451164		-7.31127	-5.55627	-4.70414	-5.85722
48.9195	0.00294948	0.00778803	0.0057055	0.005481		-10.3046	-8.20395	-7.01447	-8.50767
49.5065	0.00323319	0.00707786	0.00116547	0.00382551		-12.655	-10.6166	-9.44928	-10.9069
50.0934	0.0045315	0.00207206	-0.000827226	0.00192545		-11.9223	-10.2954	-9.51091	-10.5762
50.6803	0.00459855	0.00118407	0.00220109	0.00266123		-8.53957	-7.42319	-6.96945	-7.64407
51.2672	0.00154144	0.00456908	0.00262138	0.00291063		-4.90517	-4.28102	-4.03889	-4.40836
51.8542	0.000332191	0.00623678	0.00308625	0.00321841		-2.38491	-2.12453	-2.03984	-2.18309
52.4411	0.00397098	0.00587758	0.00357238	0.00447365		-0.94481	-0.911908	-0.929484	-0.928734
53.028	0.00610229	0.00421524	0.00288912	0.00440222		-0.142209	-0.253427	-0.332727	-0.242788
53.615	0.00479766	0.00255837	0.00465574	0.00400392		0.341296	0.155879	0.0422169	0.179797
54.2019	0.00152947	0.00266235	0.00514253	0.00311145		0.656762	0.448445	0.31132	0.472176
54.7888	-0.000226571	0.00389151	0.00436613	0.00267703		0.871453	0.647919	0.490396	0.669923
55.3757	0.00309718	0.00525168	0.00594807	0.00476564		1.04739	0.793344	0.619683	0.820138
55.9627	0.00622753	0.00735953	0.00559636	0.00639448		1.20748	0.907896	0.731955	0.94911
56.5496	0.00439658	0.00680187	0.00498596	0.0053948		1.33772	1.00209	0.827907	1.05591
57.1365	0.00155952	0.00404529	0.00665515	0.00408665		1.42476	1.07891	0.896966	1.13355
57.7235	0.000442222	0.00389775	0.0064866	0.00360886		1.48284	1.1375	0.953018	1.19112
58.3104	0.00100635	0.00402866	0.00500022	0.00334508		1.54313	1.18964	0.996925	1.24323
58.8973	0.00222314	0.00269975	0.00438091	0.00310127		1.58891	1.23101	1.01297	1.27763
59.4843	0.00233902	0.00357109	0.00473639	0.00354883		1.61209	1.25073	1.01209	1.29164
60.0712	0.00180829	0.00550104	0.00563855	0.00431596		1.63553	1.25023	1.01847	1.30141
60.6581	0.00204796	0.00591327	0.00422282	0.00406135		1.66272	1.26113	1.0446	1.32282
61.245	0.00123996	0.00478358	0.00157109	0.00253154		1.68447	1.28757	1.06702	1.34635
61.832	-0.000482901	0.00187611	0.00263294	0.00134205		1.68459	1.29329	1.0552	1.34436
62.4189	-0.000760097	-0.00089875	0.00494225	0.00109447		1.68404	1.28783	1.05008	1.34065
63.0058	-0.00310985	-0.00220066	0.00409523	-0.000405093		1.69457	1.29587	1.06144	1.35063
63.5928	-0.00684345	-0.000352267	0.00180084	-0.00179829		1.68216	1.30049	1.04834	1.34366
64.1797	-0.00620826	0.00148384	0.00111335	-0.00120369		1.6479	1.28954	1.0311	1.32284
64.7666	-0.00323141	-0.000343395	0.00163692	-0.000645961		1.61067	1.25289	1.01509	1.29288
65.3535	-0.00141117	-0.00268406	0.000644914	-0.00115011		1.58781	1.21503	0.993027	1.26529
65.9405	-0.00202919	-0.00319908	-0.000896162	-0.00204147		1.58076	1.21532	0.98003	1.2587
66.5274	-0.00413787	-0.0016456	-0.00137326	-0.00238558		1.57492	1.21885	0.9734	1.25572
67.1143	-0.00550804	0.000249918	-0.00283615	-0.00269809		1.55319	1.19795	0.956719	1.23595
67.7013	-0.00700224	-0.000235438	-0.00407654	-0.00377141		1.50263	1.17992	0.937917	1.20682
68.2882	-0.00692461	-0.00266035	-0.00148304	-0.00368933		1.45627	1.16689	0.919344	1.18083
68.8751	-0.00383796	-0.00424931	0.00116077	-0.00230883		1.42192	1.13569	0.905756	1.15446
69.462	-0.00129573	-0.00120303	0.00255488	1.8706e-05		1.38098	1.08711	0.898721	1.12227
70.049	-0.000605885	0.00325678	0.00434608	0.00233232		1.33693	1.04807	0.877738	1.08758
70.6359	-5.96037e-05	0.00423708	0.00357427	0.00258392		1.29268	1.0273	0.846322	1.05543
71.2228	-0.00140785	0.00295032	0.00119573	0.000912734		1.24707	1.0065	0.816741	1.02344
71.8098	-0.00357144	0.00162374	0.000879469	-0.000356077		1.20053	0.982356	0.796363	0.993084
72.3967	-0.00497826	0.00222543	0.00314164	0.000129603		1.16658	0.956489	0.789441	0.970838
72.9836	-0.00657684	0.00363242	0.00409988	0.000385153		1.14042	0.934593	0.791695	0.955571
73.5706	-0.00576343	0.00332733	0.0025285	3.07991e-05		1.12212	0.924289	0.786889	0.944433
74.1575	-0.00421962	-0.000359194	0.00126884	-0.00110332		1.10722	0.914726	0.771478	0.931141
74.7444	-0.00382411	-0.00228524	0.00120266	-0.00163556		1.07475	0.886717	0.752739	0.904735
75.3313	-0.0028596	0.000444732	0.00103873	-0.000458714		1.02706	0.847041	0.733472	0.869191
75.9183	-0.00143203	0.00143422	0.00215174	0.000717978		0.97963	0.819853	0.725713	0.841732
76.5052	-0.00113718	-0.000274089	0.00230383	0.000297522		0.956362	0.80988	0.722755	0.829666
77.0921	-0.00358854	-0.00116389	-0.00119932	-0.00198392		0.952324	0.810005	0.713501	0.825276
77.6791	-0.00712867	-0.00204658	-0.00314034	-0.0041052		0.943795	0.806212	0.703068	0.817691
78.266	-0.00912164	-0.00169937	-0.00226562	-0.00436221		0.919309	0.792325	0.694392	0.802009
78.8529	-0.00653121	0.000297687	-0.000832407	-0.00235531		0.889129	0.774768	0.694475	0.786124
79.4398	-0.0022254	0.00130199	0.00217614	0.000417575		0.867869	0.754174	0.69534	0.772461
80.0268	-0.00195034	0.000263074	0.0031363	0.000483011		0.863804	0.742801	0.69156	0.766055
80.6137	-0.0041708	-0.00255002	-0.000796517	-0.00250578		0.871275	0.743211	0.688485	0.767657
81.2006	-0.00709957	-0.00415859	-0.00466566	-0.00530794		0.858907	0.733606	0.677307	0.756607
81.7876	-0.0090243	-0.00482709	-0.00510412	-0.0063185		0.833578	0.715426	0.664339	0.737781
82.3745	-0.00793191	-0.0063075	-0.00266437	-0.0056346		0.817852	0.698544	0.661683	0.726027
82.9614	-0.00591722	-0.00477715	-0.00056806	-0.00375414		0.807317	0.694343	0.66382	0.721827
83.5483	-0.00610036	-0.00210912	-0.00142825	-0.00321257		0.807692	0.70094	0.666429	0.72502
84.1353	-0.00690569	-0.00355891	-0.00443797	-0.00496752		0.811116	0.701576	0.674675	0.729122
84.7222	-0.00505781	-0.00386377	-0.00603067	-0.00498408		0.805763	0.687113	0.676801	0.723226
85.3091	-0.00551803	-0.00294741	-0.00564907	-0.00470484		0.799753	0.671592	0.659723	0.710356
85.8961	-0.00923686	-0.00616684	-0.00565228	-0.00701866		0.793694	0.670834	0.649257	0.704595
86.483	-0.0084683	-0.0107673	-0.00560053	-0.00827872		0.781445	0.667647	0.647905	0.698999
87.0699	-0.00628083	-0.0104915	-0.00550924	-0.00742719		0.764531	0.659632	0.644152	0.689438
87.6569	-0.00785836	-0.00522286	-0.00612107	-0.00640076		0.757344	0.659601	0.646625	0.687857
88.2438	-0.0106937	-0.00279878	-0.0073019	-0.00693147		0.755392	0.659833	0.646831	0.687352
88.8307	-0.0107815	-0.00556543	-0.00866018	-0.00833569		0.74633	0.650301	0.638228	0.678286
89.4176	-0.00927316	-0.00929234	-0.00963635	-0.00940062		0.74097	0.641943	0.631411	0.671441
90.0046	-0.00969661	-0.0117742	-0.0079906	-0.00982048		0.74267	0.638784	0.635491	0.672315
90.5915	-0.0119146	-0.0126673	-0.00746528	-0.0106824		0.73887	0.629814	0.640238	0.669641
91.1784	-0.0141535	-0.0115137	-0.00999029	-0.0118858		0.726882	0.615132	0.628553	0.656856
91.7654	-0.0127882	-0.00812429	-0.012232	-0.0110482		0.717159	0.608474	0.610762	0.645465
92.3523	-0.0102359	-0.00876502	-0.0142718	-0.0110909		0.709526	0.615238	0.603788	0.642851
92.9392	-0.0106395	-0.0131212	-0.0150407	-0.0129338		0.696963	0.614273	0.602395	0.637877
93.5261	-0.0126046	-0.0132665	-0.0145155	-0.0134622		0.68626	0.588125	0.595006	0.62313
94.1131	-0.015464	-0.00965312	-0.0130132	-0.0127101		0.676008	0.556605	0.578293	0.603635
94.7	-0.015464	-0.00965312	-0.0130132	-0.0127101		0.676008	0.556605	0.578293	0.603635

## Sheet: FigS4C-data
	Figure 4C CTX-M-14 and CTX-M-15
Parameter x	Paraneter y (Buffer )			Paraneter y (Buffer )		Paraneter y (CTX-M-14 )			Paraneter y (CTX-M-14 )		Paraneter y (CTX-M-15 )			Paraneter y (CTX-M-15 )
Temperature	Replicate 1	Replicate 2	Replicate 3	Avarage		Replicate 1	Replicate 2	Replicate 3	Avarage		Replicate 1	Replicate 2	Replicate 3	Avarage
20.16	0.0136404	0.0197884	0.0215953	0.0183414		0.0961728	0.0880368	0.14614	0.110117		0.0928082	0.0941539	0.0848224	0.0905948
20.7469	0.0136404	0.0197884	0.0215953	0.0183414		0.0961728	0.0880368	0.14614	0.110117		0.0928082	0.0941539	0.0848224	0.0905948
21.3339	0.0149054	0.0221517	0.0180171	0.0183581		0.0841899	0.0900856	0.138966	0.104414		0.0877708	0.0908454	0.088277	0.0889644
21.9208	0.0158719	0.0215163	0.0171773	0.0181885		0.0834253	0.0897841	0.13038	0.101197		0.0762494	0.082455	0.0875166	0.0820737
22.5077	0.0164514	0.0191932	0.0199286	0.0185244		0.0864676	0.0933707	0.125306	0.101715		0.0735849	0.0765714	0.0832209	0.0777924
23.0946	0.0150211	0.0173319	0.0204142	0.017589		0.0782851	0.0922144	0.122786	0.0977617		0.0743425	0.0765904	0.0785403	0.0764911
23.6816	0.0134264	0.0176569	0.0186875	0.0165903		0.062714	0.0852968	0.118736	0.0889155		0.0679157	0.072687	0.0729632	0.0711886
24.2685	0.0149362	0.0180818	0.01866	0.017226		0.0573396	0.0804618	0.108788	0.0821964		0.0606221	0.0634808	0.0691978	0.0644336
24.8554	0.0159282	0.0178247	0.0189683	0.0175737		0.059264	0.0746043	0.0978765	0.0772483		0.0566052	0.0572729	0.0668837	0.0602539
25.4424	0.0131458	0.0164609	0.0189518	0.0161862		0.0500025	0.0691774	0.0916441	0.0702747		0.0533448	0.0553483	0.0636223	0.0574385
26.0293	0.00997569	0.0154066	0.0177402	0.0143742		0.03396	0.0623757	0.0848889	0.0604082		0.048823	0.053708	0.0571523	0.0532278
26.6162	0.00932375	0.0174225	0.0155994	0.0141152		0.0274427	0.0532627	0.0746614	0.0517889		0.0444609	0.0514717	0.0498466	0.0485931
27.2031	0.0105815	0.0178141	0.0154401	0.0146119		0.0268612	0.0470938	0.0643866	0.0461139		0.0403019	0.0477906	0.0455096	0.0445341
27.7901	0.0122725	0.0155404	0.0183718	0.0153949		0.0222763	0.0406987	0.056558	0.0398443		0.0316853	0.0419582	0.0419424	0.0385286
28.377	0.014125	0.0144522	0.017877	0.0154848		0.0130372	0.0306318	0.0497098	0.0311263		0.02123	0.034603	0.0357047	0.0305126
28.9639	0.0141411	0.014655	0.0126108	0.0138023		0.00631963	0.0133512	0.0418129	0.0204946		0.0171721	0.0278973	0.0303055	0.0251249
29.5509	0.0111595	0.0162429	0.0122561	0.0132195		0.00167833	-0.00175398	0.0314348	0.0104531		0.0219983	0.0264026	0.0281746	0.0255252
30.1378	0.0101466	0.0163908	0.0159776	0.0141717		-0.00692034	-0.00776858	0.0172547	0.000855274		0.0233665	0.0261859	0.0238673	0.0244732
30.7247	0.0107667	0.0136956	0.0164551	0.0136391		-0.01956	-0.0193053	0.00137431	-0.012497		0.0135159	0.0223814	0.0204975	0.0187983
31.3117	0.0101636	0.0122503	0.0153904	0.0126014		-0.0322874	-0.0389297	-0.0123517	-0.0278563		0.000696216	0.0165355	0.0167849	0.0113389
31.8986	0.0105468	0.0135724	0.0162301	0.0134498		-0.0429771	-0.0558684	-0.0263929	-0.0417461		-0.00732876	0.00813454	0.00690852	0.00257143
32.4855	0.0117448	0.0159478	0.014819	0.0141705		-0.0600534	-0.0702883	-0.0457906	-0.0587108		-0.0148827	0.000108306	-0.00178966	-0.00552134
33.0724	0.0111208	0.0159718	0.0107998	0.0126308		-0.0867616	-0.0877986	-0.0659829	-0.0801811		-0.0228393	-0.00583866	-0.00451634	-0.0110648
33.6594	0.00802186	0.0125693	0.0102433	0.0102781		-0.111566	-0.111164	-0.0844868	-0.102405		-0.0316309	-0.018534	-0.0122108	-0.0207919
34.2463	0.00792531	0.0126543	0.0133566	0.0113121		-0.131137	-0.141278	-0.108243	-0.126886		-0.0479171	-0.0316124	-0.0279867	-0.0358387
34.8332	0.0101752	0.013321	0.0143443	0.0126135		-0.153352	-0.17793	-0.139211	-0.156831		-0.071604	-0.0449578	-0.0437041	-0.053422
35.4202	0.00888864	0.0107614	0.012559	0.0107364		-0.186163	-0.217466	-0.171486	-0.191705		-0.10014	-0.0655554	-0.0578539	-0.0745166
36.0071	0.00810595	0.0104977	0.0120201	0.0102079		-0.230675	-0.25772	-0.207689	-0.232028		-0.127621	-0.0896439	-0.0761688	-0.0978111
36.594	0.00894889	0.013489	0.0120986	0.0115122		-0.27865	-0.303074	-0.253996	-0.278574		-0.153074	-0.116894	-0.100923	-0.12363
37.1809	0.0081066	0.0135497	0.0111549	0.0109371		-0.329708	-0.358314	-0.307774	-0.331932		-0.189128	-0.146676	-0.126163	-0.153989
37.7679	0.00766292	0.00961924	0.0110612	0.0094478		-0.386911	-0.426421	-0.364827	-0.39272		-0.239766	-0.185685	-0.159255	-0.194902
38.3548	0.00851938	0.00871987	0.0107114	0.00931688		-0.445299	-0.500852	-0.421862	-0.456005		-0.300326	-0.235208	-0.202452	-0.245996
38.9417	0.00767337	0.0100966	0.0096786	0.00914952		-0.50801	-0.571183	-0.481222	-0.520138		-0.361374	-0.28386	-0.242525	-0.29592
39.5287	0.00753223	0.00829035	0.00913375	0.00831878		-0.590044	-0.652182	-0.55659	-0.599605		-0.430379	-0.338556	-0.2881	-0.352345
40.1156	0.00999559	0.00550044	0.00904455	0.00818019		-0.682287	-0.750753	-0.641836	-0.691625		-0.5244	-0.410125	-0.347281	-0.427269
40.7025	0.0100873	0.00721837	0.00985677	0.00905413		-0.763568	-0.843975	-0.726722	-0.778088		-0.634002	-0.494566	-0.413631	-0.514066
41.2894	0.00705112	0.0104728	0.00895934	0.00882774		-0.841004	-0.92985	-0.814678	-0.861844		-0.754439	-0.590761	-0.491308	-0.612169
41.8764	0.0028436	0.0116231	0.00692574	0.00713082		-0.922659	-1.02364	-0.896485	-0.947596		-0.899789	-0.696008	-0.585363	-0.727053
42.4633	0.00137871	0.0110498	0.00539374	0.00594077		-1.00612	-1.11976	-0.971563	-1.03248		-1.07507	-0.818293	-0.699338	-0.864232
43.0502	0.00473956	0.0070729	0.00482033	0.00554426		-1.09116	-1.21196	-1.05239	-1.1185		-1.28754	-0.978513	-0.838449	-1.03483
43.6372	0.00778713	0.00455061	0.00592293	0.00608689		-1.15111	-1.28189	-1.12184	-1.18495		-1.53264	-1.16922	-0.994362	-1.23208
44.2241	0.00709238	0.00744573	0.00752216	0.00735342		-1.18545	-1.33072	-1.17108	-1.22908		-1.8183	-1.38208	-1.1749	-1.45843
44.811	0.00553016	0.00944716	0.00822734	0.00773489		-1.24929	-1.40877	-1.24049	-1.29952		-2.18948	-1.65254	-1.40678	-1.7496
45.398	0.00550728	0.00677817	0.0062766	0.00618735		-1.3759	-1.54269	-1.36166	-1.42675		-2.66147	-2.00236	-1.70704	-2.12362
45.9849	0.00562598	0.00544675	0.00392038	0.0049977		-1.55581	-1.74513	-1.53665	-1.61253		-3.21125	-2.42151	-2.07396	-2.56891
46.5718	0.00534594	0.00716747	0.00402245	0.00551195		-1.78301	-2.01191	-1.76374	-1.85289		-3.82313	-2.88909	-2.49111	-3.06778
47.1587	0.00272971	0.00695873	0.00427481	0.00465441		-2.08064	-2.34092	-2.06036	-2.16064		-4.53308	-3.41828	-2.95897	-3.63678
47.7457	0.00103599	0.00548711	0.00394444	0.00348918		-2.42055	-2.72047	-2.40366	-2.51489		-5.49214	-4.12653	-3.54618	-4.38829
48.3326	0.00262586	0.00571731	0.00519175	0.00451164		-2.77602	-3.12706	-2.7571	-2.88672		-7.31127	-5.55627	-4.70414	-5.85722
48.9195	0.00294948	0.00778803	0.0057055	0.005481		-3.13206	-3.51682	-3.10091	-3.24993		-10.3046	-8.20395	-7.01447	-8.50767
49.5065	0.00323319	0.00707786	0.00116547	0.00382551		-3.45152	-3.85884	-3.42082	-3.57706		-12.655	-10.6166	-9.44928	-10.9069
50.0934	0.0045315	0.00207206	-0.000827226	0.00192545		-3.75462	-4.18607	-3.72332	-3.88801		-11.9223	-10.2954	-9.51091	-10.5762
50.6803	0.00459855	0.00118407	0.00220109	0.00266123		-4.17763	-4.66063	-4.13914	-4.3258		-8.53957	-7.42319	-6.96945	-7.64407
51.2672	0.00154144	0.00456908	0.00262138	0.00291063		-5.16385	-5.79975	-5.14142	-5.36834		-4.90517	-4.28102	-4.03889	-4.40836
51.8542	0.000332191	0.00623678	0.00308625	0.00321841		-6.87405	-7.7216	-6.87962	-7.15842		-2.38491	-2.12453	-2.03984	-2.18309
52.4411	0.00397098	0.00587758	0.00357238	0.00447365		-7.91048	-8.81187	-7.96596	-8.22944		-0.94481	-0.911908	-0.929484	-0.928734
53.028	0.00610229	0.00421524	0.00288912	0.00440222		-6.86513	-7.59932	-6.98435	-7.1496		-0.142209	-0.253427	-0.332727	-0.242788
53.615	0.00479766	0.00255837	0.00465574	0.00400392		-4.48997	-4.97477	-4.62847	-4.69773		0.341296	0.155879	0.0422169	0.179797
54.2019	0.00152947	0.00266235	0.00514253	0.00311145		-2.34131	-2.6072	-2.45573	-2.46808		0.656762	0.448445	0.31132	0.472176
54.7888	-0.000226571	0.00389151	0.00436613	0.00267703		-1.03332	-1.14878	-1.10945	-1.09718		0.871453	0.647919	0.490396	0.669923
55.3757	0.00309718	0.00525168	0.00594807	0.00476564		-0.356789	-0.396136	-0.399555	-0.38416		1.04739	0.793344	0.619683	0.820138
55.9627	0.00622753	0.00735953	0.00559636	0.00639448		0.0315247	0.0127319	-0.000218646	0.0146793		1.20748	0.907896	0.731955	0.94911
56.5496	0.00439658	0.00680187	0.00498596	0.0053948		0.314325	0.299764	0.284383	0.299491		1.33772	1.00209	0.827907	1.05591
57.1365	0.00155952	0.00404529	0.00665515	0.00408665		0.535477	0.536655	0.519349	0.530494		1.42476	1.07891	0.896966	1.13355
57.7235	0.000442222	0.00389775	0.0064866	0.00360886		0.721293	0.748526	0.704032	0.724617		1.48284	1.1375	0.953018	1.19112
58.3104	0.00100635	0.00402866	0.00500022	0.00334508		0.869042	0.922196	0.831477	0.874238		1.54313	1.18964	0.996925	1.24323
58.8973	0.00222314	0.00269975	0.00438091	0.00310127		0.964256	1.04108	0.934558	0.979963		1.58891	1.23101	1.01297	1.27763
59.4843	0.00233902	0.00357109	0.00473639	0.00354883		1.03512	1.11541	1.03861	1.06304		1.61209	1.25073	1.01209	1.29164
60.0712	0.00180829	0.00550104	0.00563855	0.00431596		1.09961	1.1777	1.11092	1.12941		1.63553	1.25023	1.01847	1.30141
60.6581	0.00204796	0.00591327	0.00422282	0.00406135		1.16766	1.2539	1.1496	1.19039		1.66272	1.26113	1.0446	1.32282
61.245	0.00123996	0.00478358	0.00157109	0.00253154		1.22868	1.32356	1.18872	1.24698		1.68447	1.28757	1.06702	1.34635
61.832	-0.000482901	0.00187611	0.00263294	0.00134205		1.24939	1.35415	1.22857	1.27737		1.68459	1.29329	1.0552	1.34436
62.4189	-0.000760097	-0.00089875	0.00494225	0.00109447		1.25296	1.37174	1.25589	1.29353		1.68404	1.28783	1.05008	1.34065
63.0058	-0.00310985	-0.00220066	0.00409523	-0.000405093		1.27439	1.40367	1.27154	1.31653		1.69457	1.29587	1.06144	1.35063
63.5928	-0.00684345	-0.000352267	0.00180084	-0.00179829		1.29485	1.41854	1.27995	1.33111		1.68216	1.30049	1.04834	1.34366
64.1797	-0.00620826	0.00148384	0.00111335	-0.00120369		1.28999	1.40453	1.27188	1.32213		1.6479	1.28954	1.0311	1.32284
64.7666	-0.00323141	-0.000343395	0.00163692	-0.000645961		1.26878	1.39482	1.24491	1.30283		1.61067	1.25289	1.01509	1.29288
65.3535	-0.00141117	-0.00268406	0.000644914	-0.00115011		1.25875	1.39369	1.22941	1.29395		1.58781	1.21503	0.993027	1.26529
65.9405	-0.00202919	-0.00319908	-0.000896162	-0.00204147		1.2567	1.37933	1.2377	1.29124		1.58076	1.21532	0.98003	1.2587
66.5274	-0.00413787	-0.0016456	-0.00137326	-0.00238558		1.24805	1.35743	1.23561	1.28036		1.57492	1.21885	0.9734	1.25572
67.1143	-0.00550804	0.000249918	-0.00283615	-0.00269809		1.2274	1.34383	1.21029	1.26051		1.55319	1.19795	0.956719	1.23595
67.7013	-0.00700224	-0.000235438	-0.00407654	-0.00377141		1.20105	1.34335	1.1944	1.24627		1.50263	1.17992	0.937917	1.20682
68.2882	-0.00692461	-0.00266035	-0.00148304	-0.00368933		1.18936	1.33435	1.19428	1.23933		1.45627	1.16689	0.919344	1.18083
68.8751	-0.00383796	-0.00424931	0.00116077	-0.00230883		1.1809	1.30278	1.18374	1.22247		1.42192	1.13569	0.905756	1.15446
69.462	-0.00129573	-0.00120303	0.00255488	1.8706e-05		1.16174	1.26822	1.14264	1.19087		1.38098	1.08711	0.898721	1.12227
70.049	-0.000605885	0.00325678	0.00434608	0.00233232		1.12511	1.23757	1.08972	1.1508		1.33693	1.04807	0.877738	1.08758
70.6359	-5.96037e-05	0.00423708	0.00357427	0.00258392		1.09278	1.20586	1.0705	1.12304		1.29268	1.0273	0.846322	1.05543
71.2228	-0.00140785	0.00295032	0.00119573	0.000912734		1.07008	1.1706	1.0639	1.10153		1.24707	1.0065	0.816741	1.02344
71.8098	-0.00357144	0.00162374	0.000879469	-0.000356077		1.03756	1.14406	1.03055	1.07073		1.20053	0.982356	0.796363	0.993084
72.3967	-0.00497826	0.00222543	0.00314164	0.000129603		1.00885	1.13304	0.996742	1.04621		1.16658	0.956489	0.789441	0.970838
72.9836	-0.00657684	0.00363242	0.00409988	0.000385153		0.983801	1.11583	0.990555	1.03006		1.14042	0.934593	0.791695	0.955571
73.5706	-0.00576343	0.00332733	0.0025285	3.07991e-05		0.964997	1.09443	0.992436	1.01729		1.12212	0.924289	0.786889	0.944433
74.1575	-0.00421962	-0.000359194	0.00126884	-0.00110332		0.959018	1.08858	0.973406	1.007		1.10722	0.914726	0.771478	0.931141
74.7444	-0.00382411	-0.00228524	0.00120266	-0.00163556		0.949963	1.08177	0.939819	0.990516		1.07475	0.886717	0.752739	0.904735
75.3313	-0.0028596	0.000444732	0.00103873	-0.000458714		0.926424	1.05501	0.915974	0.965803		1.02706	0.847041	0.733472	0.869191
75.9183	-0.00143203	0.00143422	0.00215174	0.000717978		0.900458	1.02656	0.904621	0.943881		0.97963	0.819853	0.725713	0.841732
76.5052	-0.00113718	-0.000274089	0.00230383	0.000297522		0.887208	1.01077	0.897105	0.931695		0.956362	0.80988	0.722755	0.829666
77.0921	-0.00358854	-0.00116389	-0.00119932	-0.00198392		0.876838	0.994352	0.883993	0.918395		0.952324	0.810005	0.713501	0.825276
77.6791	-0.00712867	-0.00204658	-0.00314034	-0.0041052		0.858091	0.985508	0.868196	0.903932		0.943795	0.806212	0.703068	0.817691
78.266	-0.00912164	-0.00169937	-0.00226562	-0.00436221		0.837409	0.981562	0.850622	0.889864		0.919309	0.792325	0.694392	0.802009
78.8529	-0.00653121	0.000297687	-0.000832407	-0.00235531		0.818604	0.968791	0.840346	0.875913		0.889129	0.774768	0.694475	0.786124
79.4398	-0.0022254	0.00130199	0.00217614	0.000417575		0.810011	0.951652	0.835652	0.865772		0.867869	0.754174	0.69534	0.772461
80.0268	-0.00195034	0.000263074	0.0031363	0.000483011		0.813808	0.935133	0.815946	0.854962		0.863804	0.742801	0.69156	0.766055
80.6137	-0.0041708	-0.00255002	-0.000796517	-0.00250578		0.818067	0.925487	0.795468	0.846341		0.871275	0.743211	0.688485	0.767657
81.2006	-0.00709957	-0.00415859	-0.00466566	-0.00530794		0.797453	0.911803	0.787459	0.832238		0.858907	0.733606	0.677307	0.756607
81.7876	-0.0090243	-0.00482709	-0.00510412	-0.0063185		0.763345	0.902768	0.789171	0.818428		0.833578	0.715426	0.664339	0.737781
82.3745	-0.00793191	-0.0063075	-0.00266437	-0.0056346		0.752842	0.895686	0.784268	0.810932		0.817852	0.698544	0.661683	0.726027
82.9614	-0.00591722	-0.00477715	-0.00056806	-0.00375414		0.757016	0.884599	0.76733	0.802982		0.807317	0.694343	0.66382	0.721827
83.5483	-0.00610036	-0.00210912	-0.00142825	-0.00321257		0.753048	0.886475	0.761745	0.800423		0.807692	0.70094	0.666429	0.72502
84.1353	-0.00690569	-0.00355891	-0.00443797	-0.00496752		0.747051	0.888501	0.767737	0.801096		0.811116	0.701576	0.674675	0.729122
84.7222	-0.00505781	-0.00386377	-0.00603067	-0.00498408		0.743725	0.878655	0.760354	0.794244		0.805763	0.687113	0.676801	0.723226
85.3091	-0.00551803	-0.00294741	-0.00564907	-0.00470484		0.736564	0.865112	0.74367	0.781782		0.799753	0.671592	0.659723	0.710356
85.8961	-0.00923686	-0.00616684	-0.00565228	-0.00701866		0.730853	0.854364	0.733084	0.772767		0.793694	0.670834	0.649257	0.704595
86.483	-0.0084683	-0.0107673	-0.00560053	-0.00827872		0.725358	0.839821	0.724687	0.763289		0.781445	0.667647	0.647905	0.698999
87.0699	-0.00628083	-0.0104915	-0.00550924	-0.00742719		0.716891	0.826605	0.716914	0.75347		0.764531	0.659632	0.644152	0.689438
87.6569	-0.00785836	-0.00522286	-0.00612107	-0.00640076		0.706757	0.825032	0.711687	0.747825		0.757344	0.659601	0.646625	0.687857
88.2438	-0.0106937	-0.00279878	-0.0073019	-0.00693147		0.699218	0.822891	0.704607	0.742239		0.755392	0.659833	0.646831	0.687352
88.8307	-0.0107815	-0.00556543	-0.00866018	-0.00833569		0.699983	0.813416	0.693607	0.735669		0.74633	0.650301	0.638228	0.678286
89.4176	-0.00927316	-0.00929234	-0.00963635	-0.00940062		0.703967	0.810676	0.693705	0.736116		0.74097	0.641943	0.631411	0.671441
90.0046	-0.00969661	-0.0117742	-0.0079906	-0.00982048		0.697275	0.811873	0.696935	0.735361		0.74267	0.638784	0.635491	0.672315
90.5915	-0.0119146	-0.0126673	-0.00746528	-0.0106824		0.683151	0.803623	0.687064	0.724613		0.73887	0.629814	0.640238	0.669641
91.1784	-0.0141535	-0.0115137	-0.00999029	-0.0118858		0.678652	0.792384	0.671791	0.714276		0.726882	0.615132	0.628553	0.656856
91.7654	-0.0127882	-0.00812429	-0.012232	-0.0110482		0.681104	0.787497	0.668522	0.712374		0.717159	0.608474	0.610762	0.645465
92.3523	-0.0102359	-0.00876502	-0.0142718	-0.0110909		0.688671	0.792247	0.681951	0.720956		0.709526	0.615238	0.603788	0.642851
92.9392	-0.0106395	-0.0131212	-0.0150407	-0.0129338		0.690861	0.792556	0.688467	0.723961		0.696963	0.614273	0.602395	0.637877
93.5261	-0.0126046	-0.0132665	-0.0145155	-0.0134622		0.680483	0.780716	0.682513	0.714571		0.68626	0.588125	0.595006	0.62313
94.1131	-0.015464	-0.00965312	-0.0130132	-0.0127101		0.671867	0.766323	0.673285	0.703825		0.676008	0.556605	0.578293	0.603635
94.7	-0.015464	-0.00965312	-0.0130132	-0.0127101		0.671867	0.766323	0.673285	0.703825		0.676008	0.556605	0.578293	0.603635
